# Supplementary material for: THE CHANGING PACE OF INSULAR LIFE: 5000 YEARS OF MICROEVOLUTION IN THE ORKNEY VOLE (MICROTUS ARVALIS ORCADENSIS)
Source: Evolution. 2014 Jul 29;68(10):2804–20. doi: 10.1111/evo.12476 (PMC5366975; doi:10.1111/evo.12476)
Supplement: Supplementary file 1 — Table S1. [file EVO-68-2804-s001.zip]

Archive with 6 entries (6 files):
- evo12476-sup-0001-table.pdf
- evo12476-sup-0002-table.pdf
- evo12476-sup-0003-table.pdf
- evo12476-sup-0004-table.pdf
- evo12476-sup-0005-table.pdf
- evo12476-sup-0006-table.pdf
